# Supplementary material for: The effects of transfection reagent polyethyleneimine (PEI) and non-targeting control siRNAs on global gene expression in human aortic smooth muscle cells
Source: BMC Genomics. 2016 Jan 5;17:20. doi: 10.1186/s12864-015-2267-9 (PMC4700750; doi:10.1186/s12864-015-2267-9)
Supplement: Additional file 1: — Supplementary Tables. (XLS 138 kb) [file 12864_2015_2267_MOESM1_ESM.xls]

## Sheet: Primer Seq-S1
Table S1
Gene	Primer	Sequence
IL1-alpha	Forward	CAT CCT CCA CAA TAG CAG ACA G
IL1-alpha	Reverse	GAG TTT CCT GGC TAT GGG ATA AG
IL1-beta	Forward	CAA AGG CGG CCA GGA TAT AA
IL1-beta	Reverse	CTA GGG ATT GAG TCC ACA TTC AG
CCL8	Forward	TGG AGA GCT ACA CAA GAA TCA CC
CCL8	Reverse	TGG TCC AGA TGC TTC ATG GAA
STAT4	Forward	TGT TGG CCC AAT GGA TTG AAA
STAT4	Reverse	GGA AAC ACG ACC TAA CTG TTC AT
B2M	Forward	CTC CAC AGG TAG CTC TAG GAG
B2M	Reverse	TCT GAC CAA GAT GTT GAT GTT GG

## Sheet: P vs NT-S2
Table S2
NT vs P
ID	logFC	PValue	FDR
KRT5	-9.00109	1.82289e-08	9.11154e-07
DSC2	-5.54757	9.33132e-06	0.000210938
CASP14	-4.86692	1.35624e-06	3.97555e-05
PKP1	-4.06583	4.0274e-05	0.000734415
SFN	-3.86619	1.95646e-05	0.000390234
XIST	-2.64152	0.000447384	0.00535581
KIF1A	-2.37198	0.00116263	0.0116133
TAGLN3	-2.14431	4.03855e-07	1.40743e-05
CDH1	-2.03127	0.00664712	0.043892
ID4	-1.94263	4.78885e-09	2.74342e-07
SLC14A1	-1.92237	3.81043e-10	2.68571e-08
MALL	-1.80676	4.82762e-52	1.21135e-48
SCN2A	-1.66156	7.35349e-07	2.36556e-05
NPR3	-1.6421	1.50738e-49	2.36396e-46
LDHD	-1.62667	7.58273e-06	0.000178486
THSD7A	-1.60891	1.87111e-06	5.25763e-05
PKN3	-1.53246	0.000290831	0.00379684
SOST	-1.5232	2.26369e-09	1.39903e-07
TNNT1	-1.51325	0.00527291	0.0367931
SULT1A1	-1.49459	1.6873e-07	6.55382e-06
NOSTRIN	-1.49152	0.000285317	0.00374043
IFIT1	-1.48617	0.000119322	0.00182785
CENPP	-1.47845	0.000383784	0.00472055
PABPC1L	-1.46989	5.36066e-08	2.38493e-06
NCALD	-1.46694	0.000137957	0.00204588
TNFSF4	-1.45998	7.48419e-21	1.95618e-18
PLEKHA6	-1.44802	2.65857e-10	1.928e-08
KCNT2	-1.39453	0.000127621	0.00191752
TRIM29	-1.38922	0.000635434	0.00699317
GBP4	-1.37146	3.01219e-20	7.13035e-18
RPH3AL	-1.36214	0.000305928	0.0039528
ERCC6L	-1.3618	2.8595e-05	0.000541923
DIRAS3	-1.35038	4.77247e-42	3.74221e-39
FBXL16	-1.34235	6.58051e-10	4.46266e-08
GREM2	-1.32805	6.10245e-12	6.0763e-10
IL20RB	-1.32566	4.34292e-10	3.02702e-08
TMEM25	-1.31968	0.000444988	0.0053373
RND1	-1.31922	0.000200223	0.00278184
ASPN	-1.31155	9.05501e-07	2.80504e-05
GABRB1	-1.29671	0.0038703	0.0293793
EME1	-1.28627	0.000158352	0.00230474
OSBPL7	-1.27198	1.00114e-10	7.85023e-09
C11orf87	-1.26892	2.54163e-09	1.5631e-07
ARHGEF4	-1.26767	1.78057e-07	6.85247e-06
CD248	-1.2655	2.36504e-27	8.23411e-25
TPD52L1	-1.23886	7.40712e-07	2.37672e-05
CORO6	-1.23654	3.23986e-07	1.16468e-05
PCDH7	-1.23335	9.73114e-30	4.20989e-27
SHISA3	-1.23068	2.04715e-11	1.83454e-09
APOBEC3B	-1.22131	0.002008	0.0177037
LOXL4	-1.19715	2.81773e-29	1.07125e-26
C7orf69	-1.18552	0.00120948	0.0119575
CSF2RB	-1.18092	1.77114e-19	3.86059e-17
FLJ46906	-1.17877	2.04714e-05	0.000405742
RNF207	-1.17794	1.52271e-11	1.386e-09
NPAS1	-1.17334	3.1398e-11	2.67972e-09
RAD51	-1.16846	3.31784e-08	1.57673e-06
PALMD	-1.1664	3.49606e-13	3.91621e-11
LOC100144602	-1.16431	0.000148942	0.00218808
CDC25C	-1.16105	4.72874e-05	0.000846316
KLHL4	-1.15935	3.68941e-07	1.30021e-05
ST3GAL5	-1.15846	1.57088e-29	6.3575e-27
SLC16A13	-1.15198	1.54436e-06	4.42363e-05
MMRN2	-1.14817	2.51157e-05	0.000484772
HOXC10	-1.14777	0.00102037	0.0104077
SDPR	-1.14408	6.72425e-20	1.50647e-17
CD34	-1.13985	3.19004e-05	0.00059824
KAZALD1	-1.13631	3.4446e-07	1.22425e-05
PDE5A	-1.13581	2.86935e-16	4.67518e-14
PKMYT1	-1.1327	9.52723e-07	2.90824e-05
SFXN2	-1.132	8.68394e-05	0.00138435
CD300C	-1.13093	0.000323266	0.00411328
CYP26B1	-1.12796	5.16368e-14	6.47835e-12
GLT25D2	-1.12671	4.25203e-08	1.97577e-06
SYNE3	-1.12465	0.00728391	0.0469117
MGARP	-1.11005	1.30872e-14	1.7655e-12
ADAMTSL1	-1.1094	4.96953e-17	8.78137e-15
SPC24	-1.10857	0.000543524	0.00626751
SNCG	-1.0816	0.00408186	0.0304828
FRY	-1.08106	9.9225e-07	3.02155e-05
TET1	-1.07774	0.00730796	0.0470183
TCEA3	-1.07182	5.67955e-05	0.00097477
IL18	-1.06942	3.33691e-05	0.000622064
KRT19	-1.06874	1.12825e-05	0.000245322
SGIP1	-1.06656	9.47511e-07	2.89938e-05
NHSL1	-1.06509	2.60698e-11	2.27133e-09
ANKEF1	-1.06493	0.00285251	0.0231785
ANKRD26P1	-1.06463	0.00519676	0.0363635
VWA5A	-1.06247	1.38721e-08	7.04611e-07
KCNN4	-1.05291	4.61832e-05	0.000828919
MEST	-1.0522	2.41135e-28	8.64365e-26
LIPA	-1.04859	2.38915e-29	9.36697e-27
GPR126	-1.04663	0.000319144	0.00407225
FES	-1.04586	2.18231e-09	1.35541e-07
KRT18	-1.04429	9.19324e-17	1.55863e-14
NSUN5P1	-1.03939	0.00302559	0.024255
C1QTNF6	-1.0386	2.92478e-15	4.16981e-13
LOC100506469	-1.03612	0.00128766	0.0125232
SCN9A	-1.03494	4.77004e-11	3.96324e-09
WNT2B	-1.03433	6.46552e-05	0.00108433
ANK1	-1.03369	9.14466e-06	0.000207842
VIT	-1.03135	0.00118754	0.0117591
ATHL1	-1.03046	5.2206e-08	2.34758e-06
CDT1	-1.02703	3.5568e-08	1.68391e-06
ANKRD24	-1.02635	0.00618675	0.0414631
IFIT2	-1.02415	4.46191e-06	0.000112127
TRNP1	-1.02155	7.26172e-19	1.44612e-16
C19orf40	-1.01165	0.00011516	0.00177931
ANKRD33B	-1.0103	1.94782e-05	0.000389129
CCNB2	-1.01006	7.23925e-10	4.83105e-08
ZNF467	-1.00987	0.000577128	0.00650812
DLGAP5	-1.00944	1.52758e-10	1.15795e-08
CHAC1	-1.0089	3.94674e-11	3.30105e-09
CPNE7	-1.00769	7.8177e-10	5.18947e-08
ANK3	-1.00557	1.26975e-12	1.35003e-10
DACT1	1.00133	1.10495e-20	2.77254e-18
DIRC3	1.00284	0.00199557	0.0176065
PPP1R15A	1.00448	3.75623e-23	1.12204e-20
CCL5	1.00815	0.00473553	0.0340274
SLC7A2	1.00831	7.22047e-10	4.83105e-08
SLCO2B1	1.01221	2.28067e-07	8.54128e-06
RASGRP1	1.01539	0.000292887	0.00381575
PPP1R14C	1.0154	5.26639e-08	2.35972e-06
RPSAP52	1.02722	8.51366e-09	4.56463e-07
STAT4	1.03082	0.00090642	0.00935962
PTPRR	1.04221	7.86813e-05	0.00127208
ACVR2B	1.04388	1.08726e-05	0.000238729
HOXA11	1.0484	0.00143878	0.0135824
MURC	1.05402	4.21303e-12	4.22853e-10
MRPL42P5	1.0554	0.00312111	0.0248776
CNTN1	1.07419	0.000219713	0.00299622
EHF	1.07686	4.41978e-20	1.02686e-17
MID1	1.0781	1.54934e-18	2.85853e-16
ZNF460	1.07923	0.00668241	0.0440323
ANKRD30B	1.08799	0.000549009	0.00630446
DNAH10	1.09508	0.000320901	0.00408733
KGFLP2	1.09752	5.22814e-11	4.23176e-09
PRKAA2	1.10084	6.06073e-05	0.00102754
EFCAB3	1.11235	0.00143175	0.0135363
DUXA	1.11992	2.6059e-05	0.000499903
AMTN	1.12429	0.000406198	0.00496158
OLR1	1.1263	9.08509e-07	2.80619e-05
C14orf182	1.12679	2.06824e-05	0.00040799
TNC	1.13103	2.50652e-14	3.24194e-12
LOC646329	1.13357	6.67802e-15	9.20686e-13
LOC338758	1.13539	0.000582573	0.00654339
PLA2G4C	1.1358	1.39426e-06	4.04917e-05
MMP10	1.15199	3.50041e-19	7.31937e-17
IL8	1.154	2.81815e-33	1.35987e-30
TNFAIP6	1.15705	2.42836e-27	8.23411e-25
C11orf96	1.16163	5.55129e-09	3.15143e-07
C15orf54	1.16524	1.0003e-11	9.43592e-10
VNN1	1.166	1.32552e-08	6.76017e-07
SCG5	1.1895	3.0266e-16	4.86817e-14
SLC22A3	1.20558	1.53981e-18	2.85853e-16
SH2D2A	1.21508	0.00120826	0.0119549
LOC646999	1.21706	1.44149e-20	3.47786e-18
TRPM2	1.23002	0.000149661	0.00219607
TTC28-AS1	1.23683	0.00114386	0.0114716
HDAC9	1.24678	1.78475e-19	3.86059e-17
IER3	1.2497	7.37487e-35	4.02283e-32
C7orf63	1.25064	9.04368e-11	7.18114e-09
STEAP1	1.25274	2.46621e-34	1.23764e-31
PLIN2	1.26734	8.13919e-43	7.29388e-40
HIST1H2AE	1.28563	0.000150781	0.00220993
MUC13	1.28566	1.57798e-05	0.000327228
SERPINA9	1.30097	7.84427e-45	8.20118e-42
CXCL5	1.31182	9.8298e-43	8.22164e-40
VWA8	1.32674	9.31579e-26	2.99682e-23
ELN	1.32773	5.88488e-23	1.67799e-20
PRDM1	1.33386	4.85148e-08	2.20531e-06
CXCL2	1.36942	2.20311e-28	8.12948e-26
CSF3	1.3745	1.2683e-40	9.36002e-38
UCN2	1.38974	1.61464e-07	6.32343e-06
EGR2	1.38982	7.15574e-07	2.31381e-05
KALRN	1.41289	0.000287992	0.0037637
NAMPT	1.41358	4.75219e-50	8.51728e-47
CCL8	1.43402	2.81072e-11	2.43195e-09
PTGS2	1.45215	1.34492e-31	6.02622e-29
IL1A	1.45674	6.87639e-52	1.43785e-48
SOD2	1.46104	3.50717e-39	2.20005e-36
CTSS	1.46545	8.98508e-23	2.50504e-20
IL11	1.48932	1.31569e-47	1.83408e-44
LINC00622	1.49963	8.73981e-05	0.00138973
GPR68	1.54776	7.0412e-27	2.32471e-24
CNTNAP2	1.55005	6.81756e-17	1.17169e-14
MROH9	1.56866	2.6652e-06	7.16008e-05
FDCSP	1.64367	6.68682e-17	1.16518e-14
C15orf48	1.64474	4.40582e-25	1.34818e-22
C8orf4	1.65727	1.89302e-46	2.15908e-43
NR1D1	1.65858	8.33988e-47	1.04632e-43
GDNF	1.6922	4.48051e-14	5.67802e-12
RRAD	1.69762	1.02451e-29	4.28448e-27
LINC00161	1.73935	2.43469e-15	3.51099e-13
CCL20	1.74721	2.71981e-39	1.79593e-36
TNIP3	1.76891	7.67095e-33	3.56444e-30
NR3C2	1.83936	6.1546e-12	6.07997e-10
HEPHL1	1.85956	1.07651e-05	0.000237362
IL7R	1.91049	2.37756e-37	1.42042e-34
CLDN14	1.99032	7.19721e-54	2.25741e-50
RHCG	1.99178	1.4496e-39	1.01037e-36
MMP3	2.00846	8.60513e-76	1.0796e-71
PILRA	2.04367	3.55095e-05	0.000657083
IL36B	2.06505	1.81427e-13	2.08824e-11
BIRC3	2.07193	2.04604e-43	1.97459e-40
CSF2	2.15714	2.41201e-36	1.37551e-33
DCLK3	2.32451	2.20895e-13	2.49848e-11
AMH	2.48706	2.12056e-08	1.05156e-06
IL1RN	2.52421	1.18555e-07	4.84491e-06
SERPINB2	2.6208	1.18076e-66	7.4069e-63
PI3	2.65343	2.8514e-56	1.19246e-52
SERPINB4	4.48906	2.96041e-14	3.78993e-12
IL36RN	4.50869	2.15204e-34	1.12498e-31

## Sheet: PI vs P-S3A
Table S3A
P vs. PI
ID	logFC	PValue	FDR
SERPINB4	-4.68616	1.114e-15	2.49575e-13
KIF1A	-3.79382	0.000724254	0.0108431
SERPINB2	-2.51157	4.73325e-62	5.93833e-58
PI3	-2.05053	7.24549e-37	9.09019e-34
RHCG	-1.89555	9.62582e-38	1.34184e-34
LINC00622	-1.87482	1.29703e-06	5.89586e-05
BCL2A1	-1.82047	5.94747e-20	2.26112e-17
TMEM100	-1.75444	2.9613e-05	0.000827449
NR1D1	-1.67877	3.64299e-48	1.58121e-44
CLDN14	-1.65286	1.3366e-39	2.39557e-36
HEPHL1	-1.52561	0.000130457	0.00278486
DCLK3	-1.52384	1.8032e-07	1.05223e-05
MMP3	-1.46112	4.02299e-44	1.26181e-40
LINC00704	-1.42319	0.000955993	0.0132982
TGFA	-1.4026	1.10319e-09	1.00295e-07
SLC35F3	-1.38691	1.52172e-11	1.81823e-09
IL11	-1.37905	1.10436e-41	2.30921e-38
IL7R	-1.3614	8.07882e-21	3.37856e-18
FBXL21	-1.35078	9.2718e-11	1.04796e-08
GDNF	-1.34939	2.68329e-10	2.81485e-08
SERPINA9	-1.34867	3.78098e-48	1.58121e-44
ANGPTL4	-1.33812	5.20295e-44	1.30552e-40
SH2D2A	-1.28049	0.000548854	0.00878306
LINC00161	-1.27117	8.91374e-10	8.28384e-08
CSF3	-1.25916	1.27905e-34	1.33724e-31
MUC13	-1.25534	1.63568e-05	0.00050545
GCKR	-1.20462	0.000114276	0.00250648
IL36RN	-1.16139	1.55967e-05	0.000491647
MPP4	-1.15286	3.21047e-12	4.06855e-10
IL1A	-1.13528	6.99639e-33	6.75205e-30
FAM65C	-1.13243	0.000183758	0.00370648
ACPP	-1.12158	3.09691e-05	0.000854303
CTSS	-1.1133	1.18184e-14	2.28112e-12
CSF2	-1.11264	1.05923e-11	1.2778e-09
UCN2	-1.10652	1.49296e-05	0.000477457
CCL20	-1.10501	3.72195e-18	1.06126e-15
PCDH1	-1.09501	6.22813e-11	7.16863e-09
CLCF1	-1.0949	1.77335e-29	1.58918e-26
E2F7	-1.07842	3.74604e-15	7.70456e-13
HAS1	-1.06934	1.44115e-08	1.04513e-06
INHBA	-1.04526	8.84807e-14	1.4801e-11
TNFRSF11A	-1.03901	6.83625e-06	0.000243658
TBX3	-1.03793	7.41981e-18	2.06864e-15
LOC646329	-1.03715	4.14456e-13	6.26478e-11
FOSB	-1.03286	2.07046e-07	1.17488e-05
CD274	-1.02963	2.92713e-07	1.58977e-05
TNFRSF19	-1.02173	1.57043e-08	1.13234e-06
LCA5L	1.006	0.00334175	0.0343934
SLC16A13	1.00923	2.38261e-05	0.00068499
FAM198B	1.01647	3.49435e-21	1.56572e-18
ACTG2	1.01836	4.10277e-09	3.27856e-07
RPL22L1	1.01923	3.71807e-08	2.50249e-06
VIT	1.02243	0.00108853	0.0147163
SULT1E1	1.02405	6.57652e-21	2.84514e-18
TSPAN8	1.0246	2.01627e-09	1.73261e-07
MYH10	1.02525	3.44622e-16	9.00757e-14
CXADR	1.02961	0.00160639	0.0197199
CPA4	1.03237	1.62028e-22	8.13123e-20
PDGFD	1.03846	3.72249e-07	1.97056e-05
PLCL1	1.04024	5.44682e-05	0.00136127
SULT1A1	1.0403	0.00034666	0.00605737
LSAMP	1.04592	0.00106056	0.0143847
SYNPO2	1.04761	3.45154e-10	3.46425e-08
FRY	1.05061	1.68895e-06	7.43493e-05
SPATA22	1.0533	0.00161999	0.0198287
LNP1	1.06362	0.00319289	0.0333261
MEST	1.06933	2.45318e-29	2.05184e-26
SLC16A14	1.07278	0.000194724	0.00387164
LOXL4	1.07707	3.82747e-24	2.28664e-21
IFIT2	1.07748	1.10115e-06	5.15486e-05
THSD7A	1.0795	0.00201477	0.0234266
GBP2	1.08168	8.44774e-16	1.96269e-13
KATNAL2	1.08354	0.000907419	0.0129369
KLHL4	1.08736	1.59292e-06	7.06178e-05
CHAC1	1.089	7.32402e-13	1.04784e-10
ACAT2	1.09161	2.9833e-12	3.81923e-10
TCEA3	1.09797	3.03864e-05	0.000843424
COLEC10	1.10281	1.68863e-10	1.85838e-08
GPRASP1	1.10479	0.00232361	0.0257983
LRRC46	1.12288	0.00488727	0.0448214
PLEKHA6	1.132	9.10472e-07	4.37654e-05
SLC7A14	1.13363	4.64055e-05	0.00120224
GAS1	1.14012	2.83612e-12	3.66824e-10
HSPA2	1.14461	4.65375e-06	0.000177465
RASL10B	1.15354	9.28596e-06	0.000320059
NXPH3	1.16846	0.000208791	0.00410579
CLIC3	1.17112	1.39539e-09	1.2416e-07
TET1	1.17278	0.00280632	0.0299389
ZNF467	1.17775	3.82765e-05	0.0010283
QPRT	1.19221	3.3573e-12	4.21207e-10
TPD52L1	1.20426	1.20185e-06	5.54352e-05
MNS1	1.2074	0.000573407	0.00904628
ACOT1	1.20802	0.00032102	0.005691
KCND2	1.20951	2.17143e-08	1.52194e-06
MALL	1.21757	6.30414e-25	4.16272e-22
FLJ46906	1.25005	4.19033e-06	0.000165842
RAB33A	1.2593	0.000897547	0.0128399
IL20RB	1.26746	1.92749e-09	1.66774e-07
PDE5A	1.27831	3.66887e-20	1.43843e-17
ANKRD1	1.28723	3.80998e-14	6.92754e-12
ART4	1.28919	6.24966e-05	0.00150496
CORO6	1.30661	3.73001e-08	2.50249e-06
ASPN	1.34543	2.99353e-07	1.61883e-05
MYOZ2	1.35969	7.91166e-19	2.48149e-16
SEMA4G	1.36143	0.000813098	0.0117932
MGARP	1.36199	1.78059e-21	8.27381e-19
PCDH7	1.36457	1.42306e-36	1.62307e-33
MRVI1	1.36819	6.00989e-08	3.8866e-06
MAMDC2	1.43073	6.31845e-14	1.07123e-11
NPR3	1.43244	1.67571e-38	2.62793e-35
IL18	1.47814	2.38526e-09	2.02199e-07
SCIN	1.48136	2.53488e-06	0.00010672
RND1	1.48591	1.59311e-05	0.000497192
GBP4	1.48803	3.28587e-24	2.06123e-21
SCN2A	1.53619	4.35576e-06	0.00016896
TNNT1	1.54288	0.004207	0.040632
ID4	1.54707	4.62013e-06	0.00017672
LDHD	1.63445	5.78697e-06	0.000214803
PKD1L1	1.63508	0.0014804	0.0185288
GREM2	1.65091	2.00646e-18	5.99359e-16
LMOD1	1.65636	2.16876e-27	1.70058e-24
HSD17B6	1.77357	1.4238e-05	0.000460486
C7orf69	1.80188	2.82025e-07	1.54511e-05
C10orf10	1.82734	1.45905e-19	5.23006e-17
KCNT2	1.84716	9.35435e-08	5.75293e-06
ACTC1	1.89434	3.0779e-08	2.11013e-06
SOST	1.95462	2.97866e-15	6.22837e-13
SLC14A1	2.10311	4.06741e-12	5.05245e-10
SUCNR1	2.10995	2.58438e-20	1.04592e-17
GABRB1	2.20037	6.69739e-08	4.28701e-06
IFIT1	2.38918	9.28587e-10	8.56621e-08
VCAM1	2.4321	2.99022e-14	5.51695e-12

## Sheet: PD vs P-S3B
Table S3B
P vs. PD
ID	logFC	PValue	FDR
SERPINB4	-4.65842	5.68466e-17	2.4593e-14
PI3	-2.35154	3.74761e-47	1.17544e-43
SERPINB2	-2.27584	2.19271e-52	1.37549e-48
NR1D1	-1.66049	1.23423e-47	5.16154e-44
LINC00622	-1.65014	8.08647e-06	0.00031704
RHCG	-1.60953	5.20302e-30	8.15963e-27
TGFA	-1.45843	1.6166e-10	2.4436e-08
DCLK3	-1.45175	3.69645e-07	2.2296e-05
IL7R	-1.44803	1.9791e-23	1.77355e-20
SERPINA9	-1.4349	2.39892e-54	3.00968e-50
MMP3	-1.43142	2.80104e-43	7.02838e-40
LINC00161	-1.41342	5.28566e-12	1.08711e-09
BCL2A1	-1.33726	7.11263e-13	1.82112e-10
IL1RN	-1.33402	0.00159257	0.0205331
SH2D2A	-1.3297	0.000259729	0.00526423
ANGPTL4	-1.30968	1.59281e-42	2.85476e-39
CLDN14	-1.30542	1.80772e-26	2.26797e-23
MCF2L	-1.27467	0.00385321	0.0394954
BIRC3	-1.24823	3.19412e-20	2.00367e-17
CCL20	-1.2091	1.12376e-21	9.39917e-19
TMCO1	-1.18493	2.31678e-25	2.64239e-22
HAR1B	-1.17642	0.000762442	0.0117369
LINC00704	-1.17597	0.00432327	0.0422428
MUC13	-1.1571	3.84426e-05	0.00113483
LRRC3	-1.0965	0.00313248	0.0340261
HIST1H2AE	-1.09579	0.000645315	0.010393
GCKR	-1.09375	0.000303314	0.00589068
SLC7A2	-1.0885	2.57126e-11	4.41904e-09
SLC35F3	-1.06454	7.81574e-08	5.76801e-06
LOC646329	-1.03351	2.20412e-13	6.28474e-11
FBXL21	-1.00932	4.39649e-07	2.60181e-05
TTC30B	1.0002	0.00013775	0.00313855
ACOT1	1.00322	0.00272137	0.0303487
MGARP	1.00373	2.00346e-12	4.65472e-10
SLC7A14	1.01172	0.000253785	0.00516881
GBP2	1.0285	1.34009e-14	4.54399e-12
PDGFD	1.03743	2.57824e-07	1.65034e-05
MYOZ2	1.0378	1.26393e-11	2.36676e-09
C5orf4	1.03803	1.06396e-06	5.77457e-05
SYNPO2	1.04381	3.18269e-10	4.58965e-08
TRPA1	1.05101	4.81651e-06	0.000209819
NXPH3	1.05307	0.000706193	0.0110611
LNX1	1.07104	4.96022e-05	0.00138291
KIAA1199	1.07593	9.85155e-12	1.89127e-09
TPD52L1	1.07839	1.18318e-05	0.000439178
MAMDC2	1.07893	1.49838e-08	1.45726e-06
NCALD	1.09004	0.0043877	0.042673
GBP4	1.09215	1.22268e-13	3.56739e-11
KCNE4	1.09797	4.26585e-05	0.00121635
OIP5-AS1	1.10487	2.29608e-11	4.00091e-09
RND1	1.10738	0.00145574	0.0191915
FRY	1.11313	2.90307e-07	1.81204e-05
SLC16A13	1.11629	1.80248e-06	9.19267e-05
SCN2A	1.11728	0.000948137	0.0138157
CORO6	1.12569	1.88075e-06	9.5145e-05
DNMT3B	1.14544	7.18326e-05	0.00185817
SCIN	1.149	0.000293478	0.00573517
QPRT	1.14987	1.34817e-11	2.48738e-09
PLEKHA6	1.15572	3.61228e-07	2.18936e-05
KLHL3	1.16824	0.000139424	0.00316886
PCDH7	1.18224	4.23067e-28	5.89755e-25
SLC40A1	1.25405	8.68493e-10	1.12331e-07
KCND2	1.27641	2.33141e-09	2.65908e-07
PDE5A	1.32665	1.28694e-21	1.00912e-18
MX1	1.33233	0.00111307	0.0156057
MRVI1	1.34374	8.18069e-08	6.00205e-06
GREM2	1.34437	1.03609e-12	2.54879e-10
KLHL4	1.35116	1.17248e-09	1.44215e-07
C10orf10	1.40782	2.73008e-12	6.00905e-10
SOST	1.44421	7.61986e-09	7.83596e-07
ART4	1.4922	2.08036e-06	0.000103572
THSD7A	1.51641	3.89104e-06	0.000177516
NPR3	1.52231	3.544e-43	7.41051e-40
HSD17B6	1.54675	0.000147332	0.00329982
TET1	1.63883	1.0741e-05	0.000408353
ACTC1	1.65662	1.22675e-06	6.50507e-05
SLC14A1	1.67723	3.56982e-08	2.9858e-06
KCNT2	1.79147	1.55601e-07	1.05522e-05
PKD1L1	1.84014	0.000285274	0.00562743
C7orf69	2.03182	3.82428e-09	4.20872e-07
VCAM1	2.23317	2.83133e-12	6.02065e-10
GABRB1	2.31747	6.06781e-09	6.39721e-07
NRSN1	2.32003	2.23004e-05	0.00073821
SUCNR1	2.32038	6.19373e-25	6.47555e-22
IFIT1	2.38539	9.24523e-10	1.17162e-07

## Sheet: Common P vs. PI-PD-S4
Table S4
	PI vs P			PD vs P
ID	logFC	PValue	FDR	logFC	PValue	FDR
SERPINB4	-4.68616	1.114e-15	2.49575e-13	-4.65842	5.68466e-17	2.4593e-14
SERPINB2	-2.51157	4.73325e-62	5.93833e-58	-2.27584	2.19271e-52	1.37549e-48
PI3	-2.05053	7.24549e-37	9.09019e-34	-2.35154	3.74761e-47	1.17544e-43
RHCG	-1.89555	9.62582e-38	1.34184e-34	-1.60953	5.20302e-30	8.15963e-27
LINC00622	-1.87482	1.29703e-06	5.89586e-05	-1.65014	8.08647e-06	0.00031704
BCL2A1	-1.82047	5.94747e-20	2.26112e-17	-1.33726	7.11263e-13	1.82112e-10
NR1D1	-1.67877	3.64299e-48	1.58121e-44	-1.66049	1.23423e-47	5.16154e-44
CLDN14	-1.65286	1.3366e-39	2.39557e-36	-1.30542	1.80772e-26	2.26797e-23
DCLK3	-1.52384	1.8032e-07	1.05223e-05	-1.45175	3.69645e-07	2.2296e-05
MMP3	-1.46112	4.02299e-44	1.26181e-40	-1.43142	2.80104e-43	7.02838e-40
LINC00704	-1.42319	0.000955993	0.0132982	-1.17597	0.00432327	0.0422428
TGFA	-1.4026	1.10319e-09	1.00295e-07	-1.45843	1.6166e-10	2.4436e-08
SLC35F3	-1.38691	1.52172e-11	1.81823e-09	-1.06454	7.81574e-08	5.76801e-06
IL7R	-1.3614	8.07882e-21	3.37856e-18	-1.44803	1.9791e-23	1.77355e-20
FBXL21	-1.35078	9.2718e-11	1.04796e-08	-1.00932	4.39649e-07	2.60181e-05
SERPINA9	-1.34867	3.78098e-48	1.58121e-44	-1.4349	2.39892e-54	3.00968e-50
ANGPTL4	-1.33812	5.20295e-44	1.30552e-40	-1.30968	1.59281e-42	2.85476e-39
SH2D2A	-1.28049	0.000548854	0.00878306	-1.3297	0.000259729	0.00526423
LINC00161	-1.27117	8.91374e-10	8.28384e-08	-1.41342	5.28566e-12	1.08711e-09
MUC13	-1.25534	1.63568e-05	0.00050545	-1.1571	3.84426e-05	0.00113483
GCKR	-1.20462	0.000114276	0.00250648	-1.09375	0.000303314	0.00589068
CCL20	-1.10501	3.72195e-18	1.06126e-15	-1.2091	1.12376e-21	9.39917e-19
LOC646329	-1.03715	4.14456e-13	6.26478e-11	-1.03351	2.20412e-13	6.28474e-11
SLC16A13	1.00923	2.38261e-05	0.00068499	1.11629	1.80248e-06	9.19267e-05
PDGFD	1.03846	3.72249e-07	1.97056e-05	1.03743	2.57824e-07	1.65034e-05
SYNPO2	1.04761	3.45154e-10	3.46425e-08	1.04381	3.18269e-10	4.58965e-08
FRY	1.05061	1.68895e-06	7.43493e-05	1.11313	2.90307e-07	1.81204e-05
THSD7A	1.0795	0.00201477	0.0234266	1.51641	3.89104e-06	0.000177516
GBP2	1.08168	8.44774e-16	1.96269e-13	1.0285	1.34009e-14	4.54399e-12
KLHL4	1.08736	1.59292e-06	7.06178e-05	1.35116	1.17248e-09	1.44215e-07
PLEKHA6	1.132	9.10472e-07	4.37654e-05	1.15572	3.61228e-07	2.18936e-05
SLC7A14	1.13363	4.64055e-05	0.00120224	1.01172	0.000253785	0.00516881
NXPH3	1.16846	0.000208791	0.00410579	1.05307	0.000706193	0.0110611
TET1	1.17278	0.00280632	0.0299389	1.63883	1.0741e-05	0.000408353
QPRT	1.19221	3.3573e-12	4.21207e-10	1.14987	1.34817e-11	2.48738e-09
TPD52L1	1.20426	1.20185e-06	5.54352e-05	1.07839	1.18318e-05	0.000439178
ACOT1	1.20802	0.00032102	0.005691	1.00322	0.00272137	0.0303487
KCND2	1.20951	2.17143e-08	1.52194e-06	1.27641	2.33141e-09	2.65908e-07
PDE5A	1.27831	3.66887e-20	1.43843e-17	1.32665	1.28694e-21	1.00912e-18
ART4	1.28919	6.24966e-05	0.00150496	1.4922	2.08036e-06	0.000103572
CORO6	1.30661	3.73001e-08	2.50249e-06	1.12569	1.88075e-06	9.5145e-05
MYOZ2	1.35969	7.91166e-19	2.48149e-16	1.0378	1.26393e-11	2.36676e-09
MGARP	1.36199	1.78059e-21	8.27381e-19	1.00373	2.00346e-12	4.65472e-10
PCDH7	1.36457	1.42306e-36	1.62307e-33	1.18224	4.23067e-28	5.89755e-25
MRVI1	1.36819	6.00989e-08	3.8866e-06	1.34374	8.18069e-08	6.00205e-06
MAMDC2	1.43073	6.31845e-14	1.07123e-11	1.07893	1.49838e-08	1.45726e-06
NPR3	1.43244	1.67571e-38	2.62793e-35	1.52231	3.544e-43	7.41051e-40
SCIN	1.48136	2.53488e-06	0.00010672	1.149	0.000293478	0.00573517
RND1	1.48591	1.59311e-05	0.000497192	1.10738	0.00145574	0.0191915
GBP4	1.48803	3.28587e-24	2.06123e-21	1.09215	1.22268e-13	3.56739e-11
SCN2A	1.53619	4.35576e-06	0.00016896	1.11728	0.000948137	0.0138157
PKD1L1	1.63508	0.0014804	0.0185288	1.84014	0.000285274	0.00562743
GREM2	1.65091	2.00646e-18	5.99359e-16	1.34437	1.03609e-12	2.54879e-10
HSD17B6	1.77357	1.4238e-05	0.000460486	1.54675	0.000147332	0.00329982
C7orf69	1.80188	2.82025e-07	1.54511e-05	2.03182	3.82428e-09	4.20872e-07
C10orf10	1.82734	1.45905e-19	5.23006e-17	1.40782	2.73008e-12	6.00905e-10
KCNT2	1.84716	9.35435e-08	5.75293e-06	1.79147	1.55601e-07	1.05522e-05
ACTC1	1.89434	3.0779e-08	2.11013e-06	1.65662	1.22675e-06	6.50507e-05
SOST	1.95462	2.97866e-15	6.22837e-13	1.44421	7.61986e-09	7.83596e-07
SLC14A1	2.10311	4.06741e-12	5.05245e-10	1.67723	3.56982e-08	2.9858e-06
SUCNR1	2.10995	2.58438e-20	1.04592e-17	2.32038	6.19373e-25	6.47555e-22
GABRB1	2.20037	6.69739e-08	4.28701e-06	2.31747	6.06781e-09	6.39721e-07
IFIT1	2.38918	9.28587e-10	8.56621e-08	2.38539	9.24523e-10	1.17162e-07
VCAM1	2.4321	2.99022e-14	5.51695e-12	2.23317	2.83133e-12	6.02065e-10

## Sheet: PI vs NT-S5A
Table S5A
NT vs. PI
ID	logFC	PValue	FDR
KRT5	-9.00109	1.12194e-08	1.85208e-06
DSC2	-7.51451	3.53649e-07	3.7922e-05
CASP14	-6.71874	9.07516e-09	1.55968e-06
KIF1A	-6.16581	1.86026e-09	3.88981e-07
PKP1	-5.83762	4.7204e-07	4.97665e-05
XIST	-4.18924	9.64437e-07	9.23651e-05
SFN	-2.70665	0.000813618	0.022294
KRT17	-2.23734	0.000158016	0.00641575
TAGLN3	-1.69346	2.68859e-05	0.00147471
PLAU	-1.33102	2.01098e-35	2.52297e-31
EGR3	-1.29524	1.85075e-06	0.000154797
PDE2A	-1.2742	1.22825e-09	2.78246e-07
IVL	-1.26821	0.000176856	0.00702163
TNFSF15	-1.21169	1.61355e-05	0.00096499
PABPC1L	-1.13617	1.39654e-05	0.000867902
ZNF185	-1.1339	7.67078e-19	8.74887e-16
MMRN2	-1.12596	2.61099e-05	0.00144306
RFX8	-1.11381	0.0014122	0.0329765
WASH5P	-1.10824	0.001372	0.0324164
S1PR1	-1.10622	7.80014e-22	1.63101e-18
PODXL	-1.0831	1.84776e-18	1.93183e-15
PCDHGB1	-1.06906	0.000406356	0.0130387
CYP2S1	-1.06395	1.57603e-24	3.95456e-21
GABBR2	-1.05752	9.05883e-25	2.8413e-21
CDH5	-1.04903	1.31643e-11	5.16125e-09
CD300C	-1.02581	0.00080802	0.022294
GPR4	-1.0054	2.8968e-18	2.59595e-15
BCL2A1	-1.0007	1.7132e-06	0.000145866
L1CAM	-1.00007	0.000620216	0.0183085
C7orf63	1.00037	2.9759e-07	3.24657e-05
SOD2	1.0073	7.51832e-20	1.17906e-16
MYOZ2	1.01019	1.8779e-11	6.92945e-09
HAS3	1.03516	1.71646e-20	3.07638e-17
C15orf48	1.03674	1.16542e-10	3.40033e-08
MAMDC2	1.04223	2.25474e-08	3.49234e-06
CSF2	1.0445	5.99074e-10	1.46053e-07
C10orf10	1.06365	3.96443e-08	5.52641e-06
FDCSP	1.06424	1.51135e-07	1.75568e-05
GCNT3	1.09178	0.000125106	0.00535691
LOC100288911	1.11932	0.000112059	0.00495843
SUCNR1	1.12951	7.11225e-08	9.01316e-06
RAB33A	1.16399	0.00208893	0.0443397
STAT4	1.16471	0.000135637	0.00569129
CNTNAP2	1.16703	4.30774e-10	1.12593e-07
CYP19A1	1.2005	0.000200872	0.0077782
PLA2G4C	1.20244	2.31134e-07	2.58911e-05
C8orf4	1.21479	1.07456e-25	6.74073e-22
BIRC3	1.22643	1.95474e-15	1.36245e-12
IGF1	1.22993	1.39806e-10	3.98637e-08
PNPLA3	1.2462	2.06894e-05	0.00117452
RGS16	1.25448	0.0013255	0.0315158
FABP3	1.28532	9.65201e-08	1.17567e-05
TSGA10	1.30284	0.000424769	0.0134575
IL36B	1.3719	1.91364e-06	0.000158997
ELN	1.3894	3.19519e-25	1.33623e-21
ELF3	1.41825	4.46908e-11	1.43767e-08
PDLIM3	1.42609	8.19806e-05	0.00388124
VCAM1	1.49968	2.16488e-07	2.46915e-05
NR3C2	1.50593	3.46962e-08	4.93331e-06
CCL8	1.62165	1.25928e-14	8.31523e-12
SAA2	1.62186	2.98344e-08	4.50967e-06
AMH	1.63113	0.00045514	0.0143112
IL1RN	1.70314	0.000431637	0.0136406
NRSN1	2.34536	0.00016939	0.0067773
ACTC1	2.72645	4.67538e-13	2.25605e-10
IL36RN	3.3473	2.41052e-18	2.32634e-15

## Sheet: PD vs NT-S5B
Table S5B
NT vs. PD
ID	logFC	PValue	FDR
KRT5	-9.00109	3.9996e-09	5.76771e-07
DSC2	-5.84358	2.00648e-06	0.00010804
SFN	-5.11614	1.68309e-07	1.46639e-05
PKP1	-4.81263	2.40769e-06	0.000126389
CASP14	-3.84211	2.16431e-05	0.000762738
KIF1A	-2.63932	0.000279027	0.00586377
XIST	-2.56433	0.000399303	0.00763666
CDH1	-2.25962	0.00239748	0.0273692
KRT17	-1.78728	0.00142435	0.0189903
MALL	-1.70213	1.09305e-47	1.37134e-43
HES1	-1.6091	0.000293448	0.00611561
GLYATL2	-1.48843	0.00517618	0.0462209
EPB41L4B	-1.29498	2.1133e-05	0.000751091
APOBEC3B	-1.26509	0.000945364	0.0143142
IL1RL1	-1.26434	0.000100056	0.00266941
MROH6	-1.26404	0.000530891	0.00940756
C16orf74	-1.2569	1.61905e-13	4.72386e-11
GABBR2	-1.24954	6.58109e-34	2.75221e-30
MIR614	-1.18057	6.93327e-06	0.000295867
DEPDC1B	-1.17975	0.000129396	0.00325332
MIR4461	-1.1707	1.67272e-12	4.1972e-10
EGR3	-1.15886	1.0934e-05	0.000432736
PLK1	-1.15811	1.64561e-17	8.60244e-15
MMRN2	-1.14028	1.12133e-05	0.00044101
KRTAP2-3	-1.13029	3.2487e-15	1.16452e-12
ZNF185	-1.12259	1.17253e-18	8.6533e-16
MARCH10	-1.11286	0.00192382	0.0232976
SLC13A4	-1.10547	0.00140352	0.0188327
PLXNA2	-1.09422	8.6581e-14	2.64938e-11
WISP1	-1.08522	1.03744e-06	6.25756e-05
TRNP1	-1.0529	3.50858e-20	3.14419e-17
DOK3	-1.03882	2.53979e-05	0.000865876
LOC100506123	-1.02676	0.00100166	0.0149594
PLAU	-1.02114	1.78911e-22	2.04056e-19
LOC100216546	-1.0199	4.98294e-06	0.00022816
STX1B	-1.01847	0.00381176	0.0377743
PODXL	-1.0165	1.48563e-16	6.42716e-14
PABPC1L	-1.00656	7.84703e-05	0.00221732
KCNN4	-1.00429	6.00023e-05	0.00177127
CYP2S1	-1.00071	4.54259e-22	4.74928e-19
ELF3	1.01108	3.41159e-06	0.000171895
NCR3LG1	1.01485	1.29811e-05	0.000498047
GABRB1	1.02076	0.00310883	0.0327418
TSGA10	1.02109	0.0057145	0.0496549
CXCL2	1.02686	7.51907e-17	3.36908e-14
RRAD	1.03498	4.41518e-12	1.08613e-09
OLR1	1.04051	4.12942e-06	0.000198497
TRPM2	1.05825	0.000945839	0.0143142
RASGRP1	1.06184	8.80981e-05	0.00242422
IGF1	1.07724	1.58741e-08	1.91496e-06
LINC00856	1.09671	0.00377049	0.0375135
KALRN	1.10874	0.00422052	0.0405752
TNFRSF11B	1.12118	5.35867e-36	3.36149e-32
PDLIM3	1.13978	0.00161317	0.0205263
MCTP1	1.16898	1.28835e-05	0.000495818
PTGS2	1.17556	1.54477e-21	1.49082e-18
C8orf4	1.22953	1.34445e-26	3.37349e-23
GCNT3	1.26159	6.66163e-06	0.000285245
TNIP3	1.26225	1.75792e-17	8.82197e-15
ZNF460	1.29808	0.000853901	0.0134471
VCAM1	1.30075	6.38011e-06	0.000277934
KCNJ2	1.30115	2.19852e-19	1.83884e-16
CNTNAP2	1.30267	1.60205e-12	4.1019e-10
ELN	1.30386	1.21291e-22	1.52172e-19
SOD2	1.32982	5.71088e-33	1.79122e-29
MX1	1.33034	0.00114932	0.0164305
SAA2	1.33037	5.33862e-06	0.000240929
SUCNR1	1.33994	8.20332e-11	1.5361e-08
STAT4	1.40119	2.2841e-06	0.000120413
PNPLA3	1.48572	1.42874e-07	1.28957e-05
IL36B	1.62312	7.63023e-09	1.00767e-06
CSF2	1.69241	1.62305e-23	2.7657e-20
CCL8	1.71669	7.40282e-17	3.36908e-14
NR3C2	1.89043	2.94407e-13	7.85878e-11
AMH	2.13561	1.50354e-06	8.61342e-05
ACTC1	2.48874	4.10584e-11	8.44456e-09
NRSN1	3.1421	1.66592e-07	1.46639e-05
IL36RN	3.73792	1.76356e-23	2.7657e-20
